# Supplementary material for: Relative Telomere Length Is Associated with the Risk of Development and Severity of the Course of Age-Related Macular Degeneration in the Russian Population
Source: Int J Mol Sci. 2023 Jul 12;24(14):11360. doi: 10.3390/ijms241411360 (PMC10379970; doi:10.3390/ijms241411360)
Supplement: Supplementary file 1 [file ijms-24-11360-s001.zip]

Archive with 1 entries (1 files):
- ijms-2470575-supplementary.pdf
